# Supplementary material for: Sanqi oral solution alleviates podocyte apoptosis in experimental membranous nephropathy by mediating EMT through the ERK/CK2-α/β-catenin pathway
Source: Front Pharmacol. 2025 May 9;16:1503961. doi: 10.3389/fphar.2025.1503961 (PMC12098599; doi:10.3389/fphar.2025.1503961)
Supplement: Supplementary file 1 [file DataSheet1.zip › Original images and results for Figure 2/Fig. 2B-G/Fig. 2B-G original results.xlsx]

## Sheet: Figure 1B-G
Fig. 2B-Urinary protenin/ creatinine ratio(g/g)						Fig. 2C-24 h proteinuria (mg)
CON	PHN	SQ-L	SQ-H	TAC		CON	PHN	SQ-L	SQ-H	TAC
0.375	17.652	13.518	13.754	3.397		2.8	121.92	85.256	100.02	32.922
0.336	13.467	10.726	9.206	16.101		2.212	164.962	91.64	90.104	116.636
0.341	30.342	9.128	2.583	16.573		3.46	174.32	104.692	25.058	80.346
0.406	19.399	6.058	8.002	5.506		1.708	170.434	72.512	13.15	53.98
0.384	26.658	8.153	7.6	13.261		3.114	101.556	93.868	57.358	108.492
0.372	16.698	10.584	4.697	15.797		1.344	112.88	29.04	47.216	116.262
Fig. 2D-Serum albumin (g/L)						Fig. 2E-Serum TG (mmol/L)
CON	PHN	SQ-L	SQ-H	TAC		CON	PHN	SQ-L	SQ-H	TAC
40.1	37.2	34.9	35.5	34		0.29	0.59	0.57	0.52	0.65
39.4	33.5	33.2	35.9	34		0.34	0.86	0.62	0.44	0.59
40.7	33.1	34.5	36.4	33.8		0.3	0.53	0.56	0.39	0.47
39.2	32.3	35.9	35.8	36.6		0.3	0.65	0.38	0.39	0.53
40.5	32.5	35.8	36.6	33.2		0.27	0.48	0.45	0.44	0.65
39.9	30.2	36.8	36.6	34.4		0.25	0.56	0.42	0.53	0.42
Fig. 2F-Serum TC (mmol/L)						Fig. 2G-Serum LDL-c (mmol/L)
CON	PHN	SQ-L	SQ-H	TAC		CON	PHN	SQ-L	SQ-H	TAC
1.36	3.02	1.93	1.61	2.26		0.27	0.31	0.25	0.22	0.31
1.41	2.77	2.4	2.63	3.2		0.25	0.32	0.22	0.22	0.32
1.56	3.3	2.86	1.76	2.54		0.25	0.33	0.3	0.22	0.32
1.48	2.59	2.36	1.86	2.25		0.24	0.36	0.24	0.23	0.32
1.57	2.88	2.6	2.03	2.14		0.23	0.5	0.24	0.28	0.36
1.32	3.28	1.96	1.68	3.08		0.22	0.55	0.27	0.29	0.41
