# Supplementary material for: Sanqi oral solution alleviates podocyte apoptosis in experimental membranous nephropathy by mediating EMT through the ERK/CK2-α/β-catenin pathway
Source: Front Pharmacol. 2025 May 9;16:1503961. doi: 10.3389/fphar.2025.1503961 (PMC12098599; doi:10.3389/fphar.2025.1503961)
Supplement: Supplementary file 3 [file DataSheet2.zip]

Archive with 230 entries (205 files):
- Original images and results for Figure 6/
- Original images and results for Figure 6/Fig. 6B/
- Original images and results for Figure 6/Fig. 6B/Fig. 6B Phalloidin/
- Original images and results for Figure 6/Fig. 6B/Fig. 6B Phalloidin/IF-Phalloidin-ADR+SQL-1-1.jpg
- Original images and results for Figure 6/Fig. 6B/Fig. 6B Phalloidin/IF-Phalloidin-ADR+SQL-1-2.jpg
- Original images and results for Figure 6/Fig. 6B/Fig. 6B Phalloidin/IF-Phalloidin-ADR+SQL-1-3.jpg
- Original images and results for Figure 6/Fig. 6B/Fig. 6B Phalloidin/IF-Phalloidin-ADR+SQL-1-4.jpg
- Original images and results for Figure 6/Fig. 6B/Fig. 6B Phalloidin/IF-Phalloidin-ADR+SQL-1-5.jpg
- Original images and results for Figure 6/Fig. 6B/Fig. 6B Phalloidin/IF-Phalloidin-ADR+SQL-2-1.jpg
- Original images and results for Figure 6/Fig. 6B/Fig. 6B Phalloidin/IF-Phalloidin-ADR+SQL-2-2.jpg
- Original images and results for Figure 6/Fig. 6B/Fig. 6B Phalloidin/IF-Phalloidin-ADR+SQL-2-3 image in Fig. 6B.jpg
- Original images and results for Figure 6/Fig. 6B/Fig. 6B Phalloidin/IF-Phalloidin-ADR+SQL-2-4.jpg
- Original images and results for Figure 6/Fig. 6B/Fig. 6B Phalloidin/IF-Phalloidin-ADR+SQL-2-5.jpg
- Original images and results for Figure 6/Fig. 6B/Fig. 6B Phalloidin/IF-Phalloidin-ADR+SQL-3-1.jpg
- Original images and results for Figure 6/Fig. 6B/Fig. 6B Phalloidin/IF-Phalloidin-ADR+SQL-3-2.jpg
- Original images and results for Figure 6/Fig. 6B/Fig. 6B Phalloidin/IF-Phalloidin-ADR+SQL-3-3.jpg
- Original images and results for Figure 6/Fig. 6B/Fig. 6B Phalloidin/IF-Phalloidin-ADR+SQL-3-4.jpg
- Original images and results for Figure 6/Fig. 6B/Fig. 6B Phalloidin/IF-Phalloidin-ADR+SQL-3-5.jpg
- Original images and results for Figure 6/Fig. 6B/Fig. 6B Phalloidin/IF-Phalloidin-ADR-1-1.jpg
- Original images and results for Figure 6/Fig. 6B/Fig. 6B Phalloidin/IF-Phalloidin-ADR-1-2.jpg
- Original images and results for Figure 6/Fig. 6B/Fig. 6B Phalloidin/IF-Phalloidin-ADR-1-3 image in Fig. 6B.jpg
- Original images and results for Figure 6/Fig. 6B/Fig. 6B Phalloidin/IF-Phalloidin-ADR-1-4.jpg
- Original images and results for Figure 6/Fig. 6B/Fig. 6B Phalloidin/IF-Phalloidin-ADR-1-5.jpg
- Original images and results for Figure 6/Fig. 6B/Fig. 6B Phalloidin/IF-Phalloidin-ADR-2-1.jpg
- Original images and results for Figure 6/Fig. 6B/Fig. 6B Phalloidin/IF-Phalloidin-ADR-2-2.jpg
- Original images and results for Figure 6/Fig. 6B/Fig. 6B Phalloidin/IF-Phalloidin-ADR-2-3.jpg
- Original images and results for Figure 6/Fig. 6B/Fig. 6B Phalloidin/IF-Phalloidin-ADR-2-4.jpg
- Original images and results for Figure 6/Fig. 6B/Fig. 6B Phalloidin/IF-Phalloidin-ADR-2-5.jpg
- Original images and results for Figure 6/Fig. 6B/Fig. 6B Phalloidin/IF-Phalloidin-ADR-3-1.jpg
- Original images and results for Figure 6/Fig. 6B/Fig. 6B Phalloidin/IF-Phalloidin-ADR-3-2.jpg
- Original images and results for Figure 6/Fig. 6B/Fig. 6B Phalloidin/IF-Phalloidin-ADR-3-3.jpg
- Original images and results for Figure 6/Fig. 6B/Fig. 6B Phalloidin/IF-Phalloidin-ADR-3-4.jpg
- Original images and results for Figure 6/Fig. 6B/Fig. 6B Phalloidin/IF-Phalloidin-ADR-3-5.jpg
- Original images and results for Figure 6/Fig. 6B/Fig. 6B Phalloidin/IF-Phalloidin-CON-1-1 image in Fig. 6B.jpg
- Original images and results for Figure 6/Fig. 6B/Fig. 6B Phalloidin/IF-Phalloidin-CON-1-2.jpg
- Original images and results for Figure 6/Fig. 6B/Fig. 6B Phalloidin/IF-Phalloidin-CON-1-3.jpg
- Original images and results for Figure 6/Fig. 6B/Fig. 6B Phalloidin/IF-Phalloidin-CON-1-4.jpg
- Original images and results for Figure 6/Fig. 6B/Fig. 6B Phalloidin/IF-Phalloidin-CON-1-5.jpg
- Original images and results for Figure 6/Fig. 6B/Fig. 6B Phalloidin/IF-Phalloidin-CON-2-1.jpg
- Original images and results for Figure 6/Fig. 6B/Fig. 6B Phalloidin/IF-Phalloidin-CON-2-2.jpg
- Original images and results for Figure 6/Fig. 6B/Fig. 6B Phalloidin/IF-Phalloidin-CON-2-3.jpg
- Original images and results for Figure 6/Fig. 6B/Fig. 6B Phalloidin/IF-Phalloidin-CON-2-4.jpg
- Original images and results for Figure 6/Fig. 6B/Fig. 6B Phalloidin/IF-Phalloidin-CON-2-5.jpg
- Original images and results for Figure 6/Fig. 6B/Fig. 6B Phalloidin/IF-Phalloidin-CON-3-1.jpg
- Original images and results for Figure 6/Fig. 6B/Fig. 6B Phalloidin/IF-Phalloidin-CON-3-2.jpg
- Original images and results for Figure 6/Fig. 6B/Fig. 6B Phalloidin/IF-Phalloidin-CON-3-3.jpg
- Original images and results for Figure 6/Fig. 6B/Fig. 6B Phalloidin/IF-Phalloidin-CON-3-4.jpg
- Original images and results for Figure 6/Fig. 6B/Fig. 6B Phalloidin/IF-Phalloidin-CON-3-5.jpg
- Original images and results for Figure 6/Fig. 6B/Fig. 6B Podocyte morphology/
- Original images and results for Figure 6/Fig. 6B/Fig. 6B Podocyte morphology/Podocyte-ADR 1.jpg
- Original images and results for Figure 6/Fig. 6B/Fig. 6B Podocyte morphology/Podocyte-ADR 2 image in Fig. 6B.jpg
- Original images and results for Figure 6/Fig. 6B/Fig. 6B Podocyte morphology/Podocyte-ADR 3.jpg
- Original images and results for Figure 6/Fig. 6B/Fig. 6B Podocyte morphology/Podocyte-ADR+SQL 1.jpg
- Original images and results for Figure 6/Fig. 6B/Fig. 6B Podocyte morphology/Podocyte-ADR+SQL 2.jpg
- Original images and results for Figure 6/Fig. 6B/Fig. 6B Podocyte morphology/Podocyte-ADR+SQL 3 image in Fig. 6B.jpg
- Original images and results for Figure 6/Fig. 6B/Fig. 6B Podocyte morphology/Podocyte-CON 1 image in Fig. 6B.jpg
- Original images and results for Figure 6/Fig. 6B/Fig. 6B Podocyte morphology/Podocyte-CON 2.jpg
- Original images and results for Figure 6/Fig. 6B/Fig. 6B Podocyte morphology/Podocyte-CON 3.jpg
- Original images and results for Figure 6/Fig. 6C/
- Original images and results for Figure 6/Fig. 6C/IF-podocyte-Phalloidin.xlsx
- Original images and results for Figure 7/
- Original images and results for Figure 7/Fig. 7A/
- Original images and results for Figure 7/Fig. 7A/Caspase-3/
- Original images and results for Figure 7/Fig. 7A/Caspase-3/Fig 7A-Podocyte-Caspase-3 1-merge image in Fig. 7A.jpg
- Original images and results for Figure 7/Fig. 7A/Caspase-3/Fig 7A-Podocyte-Caspase-3 1-white light.jpg
- Original images and results for Figure 7/Fig. 7A/Caspase-3/Fig 7A-Podocyte-Caspase-3 1.jpg
- Original images and results for Figure 7/Fig. 7A/Caspase-3/Fig 7A-Podocyte-Caspase-3 2-merge.jpg
- Original images and results for Figure 7/Fig. 7A/Caspase-3/Fig 7A-Podocyte-Caspase-3 2-white light.jpg
- Original images and results for Figure 7/Fig. 7A/Caspase-3/Fig 7A-Podocyte-Caspase-3 2.jpg
- Original images and results for Figure 7/Fig. 7A/Caspase-3/Fig 7A-Podocyte-Caspase-3 3-merge.jpg
- Original images and results for Figure 7/Fig. 7A/Caspase-3/Fig 7A-Podocyte-Caspase-3 3-white light.jpg
- Original images and results for Figure 7/Fig. 7A/Caspase-3/Fig 7A-Podocyte-Caspase-3 3.jpg
- Original images and results for Figure 7/Fig. 7A/Cleaved caspase-3/
- Original images and results for Figure 7/Fig. 7A/Cleaved caspase-3/Fig 7A-Podocyte-Cleaved caspase-3 1-merge image in Fig. 7A.jpg
- Original images and results for Figure 7/Fig. 7A/Cleaved caspase-3/Fig 7A-Podocyte-Cleaved caspase-3 1-white light.jpg
- Original images and results for Figure 7/Fig. 7A/Cleaved caspase-3/Fig 7A-Podocyte-Cleaved caspase-3 1.jpg
- Original images and results for Figure 7/Fig. 7A/Cleaved caspase-3/Fig 7A-Podocyte-Cleaved caspase-3 2-merge.jpg
- Original images and results for Figure 7/Fig. 7A/Cleaved caspase-3/Fig 7A-Podocyte-Cleaved caspase-3 2-white light.jpg
- Original images and results for Figure 7/Fig. 7A/Cleaved caspase-3/Fig 7A-Podocyte-Cleaved caspase-3 2.jpg
- Original images and results for Figure 7/Fig. 7A/Cleaved caspase-3/Fig 7A-Podocyte-Cleaved caspase-3 3-merge.jpg
- Original images and results for Figure 7/Fig. 7A/Cleaved caspase-3/Fig 7A-Podocyte-Cleaved caspase-3 3-white light.jpg
- Original images and results for Figure 7/Fig. 7A/Cleaved caspase-3/Fig 7A-Podocyte-Cleaved caspase-3 3.jpg
- Original images and results for Figure 7/Fig. 7A/GAPDH/
- Original images and results for Figure 7/Fig. 7A/GAPDH/Fig 7A-Podocyte-GAPDH 1-merge.jpg
- Original images and results for Figure 7/Fig. 7A/GAPDH/Fig 7A-Podocyte-GAPDH 1-white light.jpg
- Original images and results for Figure 7/Fig. 7A/GAPDH/Fig 7A-Podocyte-GAPDH 1.jpg
- Original images and results for Figure 7/Fig. 7A/GAPDH/Fig 7A-Podocyte-GAPDH 2-merge image in Fig. 7A.jpg
- Original images and results for Figure 7/Fig. 7A/GAPDH/Fig 7A-Podocyte-GAPDH 2-white light.jpg
- Original images and results for Figure 7/Fig. 7A/GAPDH/Fig 7A-Podocyte-GAPDH 2.jpg
- Original images and results for Figure 7/Fig. 7A/GAPDH/Fig 7A-Podocyte-GAPDH 3-merge.jpg
- Original images and results for Figure 7/Fig. 7A/GAPDH/Fig 7A-Podocyte-GAPDH 3-white light.jpg
- Original images and results for Figure 7/Fig. 7A/GAPDH/Fig 7A-Podocyte-GAPDH 3.jpg
- Original images and results for Figure 7/Fig. 7A/Podocin/
- Original images and results for Figure 7/Fig. 7A/Podocin/Fig 7A-Podocyte-Podocin 1 2-merge right-image in Fig. 7A.jpg
- Original images and results for Figure 7/Fig. 7A/Podocin/Fig 7A-Podocyte-Podocin 1 2-white light.jpg
- Original images and results for Figure 7/Fig. 7A/Podocin/Fig 7A-Podocyte-Podocin 1 2.jpg
- Original images and results for Figure 7/Fig. 7A/Podocin/Fig 7A-Podocyte-Podocin 3-merge.jpg
- Original images and results for Figure 7/Fig. 7A/Podocin/Fig 7A-Podocyte-Podocin 3-white light.jpg
- Original images and results for Figure 7/Fig. 7A/Podocin/Fig 7A-Podocyte-Podocin 3.jpg
- Original images and results for Figure 7/Fig. 7A/Vimentin/
- Original images and results for Figure 7/Fig. 7A/Vimentin/Fig 7A-Podocyte-Vimentin 1-merge image in Fig. 7A.jpg
- Original images and results for Figure 7/Fig. 7A/Vimentin/Fig 7A-Podocyte-Vimentin 1-white light.jpg
- Original images and results for Figure 7/Fig. 7A/Vimentin/Fig 7A-Podocyte-Vimentin 1.jpg
- Original images and results for Figure 7/Fig. 7A/Vimentin/Fig 7A-Podocyte-Vimentin 2-merge.jpg
- Original images and results for Figure 7/Fig. 7A/Vimentin/Fig 7A-Podocyte-Vimentin 2-white light.jpg
- Original images and results for Figure 7/Fig. 7A/Vimentin/Fig 7A-Podocyte-Vimentin 2.jpg
- Original images and results for Figure 7/Fig. 7A/Vimentin/Fig 7A-Podocyte-Vimentin 3-merge.jpg
- Original images and results for Figure 7/Fig. 7A/Vimentin/Fig 7A-Podocyte-Vimentin 3-white light.jpg
- Original images and results for Figure 7/Fig. 7A/Vimentin/Fig 7A-Podocyte-Vimentin 3.jpg
- Original images and results for Figure 7/Fig. 7B-D/
- Original images and results for Figure 7/Fig. 7B-D/WB-podocyte-CC3-Podocin-Vimentin(Gray Value).xlsx
- Original images and results for Figure 7/Fig. 7E/
- Original images and results for Figure 7/Fig. 7E/Fig. 7E Vimentin-IF/
- Original images and results for Figure 7/Fig. 7E/Fig. 7E Vimentin-IF/Vimentin-IF-ADR+SQL1-1.jpg
- Original images and results for Figure 7/Fig. 7E/Fig. 7E Vimentin-IF/Vimentin-IF-ADR+SQL1-2.jpg
- Original images and results for Figure 7/Fig. 7E/Fig. 7E Vimentin-IF/Vimentin-IF-ADR+SQL1-3.jpg
- Original images and results for Figure 7/Fig. 7E/Fig. 7E Vimentin-IF/Vimentin-IF-ADR+SQL1-4.jpg
- Original images and results for Figure 7/Fig. 7E/Fig. 7E Vimentin-IF/Vimentin-IF-ADR+SQL1-5.jpg
- Original images and results for Figure 7/Fig. 7E/Fig. 7E Vimentin-IF/Vimentin-IF-ADR+SQL2-1.jpg
- Original images and results for Figure 7/Fig. 7E/Fig. 7E Vimentin-IF/Vimentin-IF-ADR+SQL2-2.jpg
- Original images and results for Figure 7/Fig. 7E/Fig. 7E Vimentin-IF/Vimentin-IF-ADR+SQL2-3.jpg
- Original images and results for Figure 7/Fig. 7E/Fig. 7E Vimentin-IF/Vimentin-IF-ADR+SQL2-4.jpg
- Original images and results for Figure 7/Fig. 7E/Fig. 7E Vimentin-IF/Vimentin-IF-ADR+SQL2-5.jpg
- Original images and results for Figure 7/Fig. 7E/Fig. 7E Vimentin-IF/Vimentin-IF-ADR+SQL3-1.jpg
- Original images and results for Figure 7/Fig. 7E/Fig. 7E Vimentin-IF/Vimentin-IF-ADR+SQL3-2.jpg
- Original images and results for Figure 7/Fig. 7E/Fig. 7E Vimentin-IF/Vimentin-IF-ADR+SQL3-4.jpg
- Original images and results for Figure 7/Fig. 7E/Fig. 7E Vimentin-IF/Vimentin-IF-ADR+SQL3-5 image in Fig. 7E.jpg
- Original images and results for Figure 7/Fig. 7E/Fig. 7E Vimentin-IF/Vimentin-IF-ADR1-1.jpg
- Original images and results for Figure 7/Fig. 7E/Fig. 7E Vimentin-IF/Vimentin-IF-ADR1-2.jpg
- Original images and results for Figure 7/Fig. 7E/Fig. 7E Vimentin-IF/Vimentin-IF-ADR1-3.jpg
- Original images and results for Figure 7/Fig. 7E/Fig. 7E Vimentin-IF/Vimentin-IF-ADR1-4.jpg
- Original images and results for Figure 7/Fig. 7E/Fig. 7E Vimentin-IF/Vimentin-IF-ADR1-5.jpg
- Original images and results for Figure 7/Fig. 7E/Fig. 7E Vimentin-IF/Vimentin-IF-ADR2-1.jpg
- Original images and results for Figure 7/Fig. 7E/Fig. 7E Vimentin-IF/Vimentin-IF-ADR2-2.jpg
- Original images and results for Figure 7/Fig. 7E/Fig. 7E Vimentin-IF/Vimentin-IF-ADR2-3.jpg
- Original images and results for Figure 7/Fig. 7E/Fig. 7E Vimentin-IF/Vimentin-IF-ADR2-4.jpg
- Original images and results for Figure 7/Fig. 7E/Fig. 7E Vimentin-IF/Vimentin-IF-ADR2-5.jpg
- Original images and results for Figure 7/Fig. 7E/Fig. 7E Vimentin-IF/Vimentin-IF-ADR3-1.jpg
- Original images and results for Figure 7/Fig. 7E/Fig. 7E Vimentin-IF/Vimentin-IF-ADR3-2.jpg
- Original images and results for Figure 7/Fig. 7E/Fig. 7E Vimentin-IF/Vimentin-IF-ADR3-3.jpg
- Original images and results for Figure 7/Fig. 7E/Fig. 7E Vimentin-IF/Vimentin-IF-ADR3-4.jpg
- Original images and results for Figure 7/Fig. 7E/Fig. 7E Vimentin-IF/Vimentin-IF-ADR3-5.jpg
- Original images and results for Figure 7/Fig. 7E/Fig. 7E Vimentin-IF/Vimentin-IF-CON1-1.jpg
- Original images and results for Figure 7/Fig. 7E/Fig. 7E Vimentin-IF/Vimentin-IF-CON1-2.jpg
- Original images and results for Figure 7/Fig. 7E/Fig. 7E Vimentin-IF/Vimentin-IF-CON1-3.jpg
- Original images and results for Figure 7/Fig. 7E/Fig. 7E Vimentin-IF/Vimentin-IF-CON1-4.jpg
- Original images and results for Figure 7/Fig. 7E/Fig. 7E Vimentin-IF/Vimentin-IF-CON1-5.jpg
- Original images and results for Figure 7/Fig. 7E/Fig. 7E Vimentin-IF/Vimentin-IF-CON2-1.jpg
- Original images and results for Figure 7/Fig. 7E/Fig. 7E Vimentin-IF/Vimentin-IF-CON2-2.jpg
- Original images and results for Figure 7/Fig. 7E/Fig. 7E Vimentin-IF/Vimentin-IF-CON2-3.jpg
- Original images and results for Figure 7/Fig. 7E/Fig. 7E Vimentin-IF/Vimentin-IF-CON2-4 image in Fig. 7E.jpg
- Original images and results for Figure 7/Fig. 7E/Fig. 7E Vimentin-IF/Vimentin-IF-CON2-5.jpg
- Original images and results for Figure 7/Fig. 7E/Fig. 7E Vimentin-IF/Vimentin-IF-CON3-1.jpg
- Original images and results for Figure 7/Fig. 7E/Fig. 7E Vimentin-IF/Vimentin-IF-CON3-2.jpg
- Original images and results for Figure 7/Fig. 7E/Fig. 7E Vimentin-IF/Vimentin-IF-CON3-3.jpg
- Original images and results for Figure 7/Fig. 7E/Fig. 7E Vimentin-IF/Vimentin-IF-CON3-4.jpg
- Original images and results for Figure 7/Fig. 7E/Fig. 7E Vimentin-IF/Vimentin-IF-CON3-5.jpg
- Original images and results for Figure 7/Fig. 7E/Fig. 7E α-SMA-IF/
- Original images and results for Figure 7/Fig. 7E/Fig. 7E α-SMA-IF/α-SMA-IF-ADR+SQL1-1.jpg
- Original images and results for Figure 7/Fig. 7E/Fig. 7E α-SMA-IF/α-SMA-IF-ADR+SQL1-2.jpg
- Original images and results for Figure 7/Fig. 7E/Fig. 7E α-SMA-IF/α-SMA-IF-ADR+SQL1-3.jpg
- Original images and results for Figure 7/Fig. 7E/Fig. 7E α-SMA-IF/α-SMA-IF-ADR+SQL1-4.jpg
- Original images and results for Figure 7/Fig. 7E/Fig. 7E α-SMA-IF/α-SMA-IF-ADR+SQL1-5.jpg
- Original images and results for Figure 7/Fig. 7E/Fig. 7E α-SMA-IF/α-SMA-IF-ADR+SQL2-1.jpg
- Original images and results for Figure 7/Fig. 7E/Fig. 7E α-SMA-IF/α-SMA-IF-ADR+SQL2-2.jpg
- Original images and results for Figure 7/Fig. 7E/Fig. 7E α-SMA-IF/α-SMA-IF-ADR+SQL2-3.jpg
- Original images and results for Figure 7/Fig. 7E/Fig. 7E α-SMA-IF/α-SMA-IF-ADR+SQL2-4.jpg
- Original images and results for Figure 7/Fig. 7E/Fig. 7E α-SMA-IF/α-SMA-IF-ADR+SQL2-5.jpg
- Original images and results for Figure 7/Fig. 7E/Fig. 7E α-SMA-IF/α-SMA-IF-ADR+SQL3-1 image in Fig. 7E.jpg
- Original images and results for Figure 7/Fig. 7E/Fig. 7E α-SMA-IF/α-SMA-IF-ADR+SQL3-2.jpg
- Original images and results for Figure 7/Fig. 7E/Fig. 7E α-SMA-IF/α-SMA-IF-ADR+SQL3-3.jpg
- Original images and results for Figure 7/Fig. 7E/Fig. 7E α-SMA-IF/α-SMA-IF-ADR+SQL3-4.jpg
- Original images and results for Figure 7/Fig. 7E/Fig. 7E α-SMA-IF/α-SMA-IF-ADR+SQL3-5.jpg
- Original images and results for Figure 7/Fig. 7E/Fig. 7E α-SMA-IF/α-SMA-IF-ADR1-1.jpg
- Original images and results for Figure 7/Fig. 7E/Fig. 7E α-SMA-IF/α-SMA-IF-ADR1-2.jpg
- Original images and results for Figure 7/Fig. 7E/Fig. 7E α-SMA-IF/α-SMA-IF-ADR1-3 image in Fig. 7E.jpg
- Original images and results for Figure 7/Fig. 7E/Fig. 7E α-SMA-IF/α-SMA-IF-ADR1-4.jpg
- Original images and results for Figure 7/Fig. 7E/Fig. 7E α-SMA-IF/α-SMA-IF-ADR1-5.jpg
- Original images and results for Figure 7/Fig. 7E/Fig. 7E α-SMA-IF/α-SMA-IF-ADR2-1.jpg
- Original images and results for Figure 7/Fig. 7E/Fig. 7E α-SMA-IF/α-SMA-IF-ADR2-2.jpg
- Original images and results for Figure 7/Fig. 7E/Fig. 7E α-SMA-IF/α-SMA-IF-ADR2-3.jpg
- Original images and results for Figure 7/Fig. 7E/Fig. 7E α-SMA-IF/α-SMA-IF-ADR2-4.jpg
- Original images and results for Figure 7/Fig. 7E/Fig. 7E α-SMA-IF/α-SMA-IF-ADR2-5.jpg
- Original images and results for Figure 7/Fig. 7E/Fig. 7E α-SMA-IF/α-SMA-IF-ADR3-1.jpg
- Original images and results for Figure 7/Fig. 7E/Fig. 7E α-SMA-IF/α-SMA-IF-ADR3-2.jpg
- Original images and results for Figure 7/Fig. 7E/Fig. 7E α-SMA-IF/α-SMA-IF-ADR3-3.jpg
- Original images and results for Figure 7/Fig. 7E/Fig. 7E α-SMA-IF/α-SMA-IF-ADR3-4.jpg
- Original images and results for Figure 7/Fig. 7E/Fig. 7E α-SMA-IF/α-SMA-IF-ADR3-5.jpg
- Original images and results for Figure 7/Fig. 7E/Fig. 7E α-SMA-IF/α-SMA-IF-CON1-1.jpg
- Original images and results for Figure 7/Fig. 7E/Fig. 7E α-SMA-IF/α-SMA-IF-CON1-2.jpg
- Original images and results for Figure 7/Fig. 7E/Fig. 7E α-SMA-IF/α-SMA-IF-CON1-3.jpg
- Original images and results for Figure 7/Fig. 7E/Fig. 7E α-SMA-IF/α-SMA-IF-CON1-4.jpg
- Original images and results for Figure 7/Fig. 7E/Fig. 7E α-SMA-IF/α-SMA-IF-CON1-5.jpg
- Original images and results for Figure 7/Fig. 7E/Fig. 7E α-SMA-IF/α-SMA-IF-CON2-1.jpg
- Original images and results for Figure 7/Fig. 7E/Fig. 7E α-SMA-IF/α-SMA-IF-CON2-2.jpg
- Original images and results for Figure 7/Fig. 7E/Fig. 7E α-SMA-IF/α-SMA-IF-CON2-3 image in Fig. 7E.jpg
- Original images and results for Figure 7/Fig. 7E/Fig. 7E α-SMA-IF/α-SMA-IF-CON2-4.jpg
- Original images and results for Figure 7/Fig. 7E/Fig. 7E α-SMA-IF/α-SMA-IF-CON2-5.jpg
- Original images and results for Figure 7/Fig. 7E/Fig. 7E α-SMA-IF/α-SMA-IF-CON3-1.jpg
- Original images and results for Figure 7/Fig. 7E/Fig. 7E α-SMA-IF/α-SMA-IF-CON3-2.jpg
- Original images and results for Figure 7/Fig. 7E/Fig. 7E α-SMA-IF/α-SMA-IF-CON3-3.jpg
- Original images and results for Figure 7/Fig. 7E/Fig. 7E α-SMA-IF/α-SMA-IF-CON3-4.jpg
- Original images and results for Figure 7/Fig. 7E/Fig. 7E α-SMA-IF/α-SMA-IF-CON3-5.jpg
- Original images and results for Figure 7/Fig. 7F-G/
- Original images and results for Figure 7/Fig. 7F-G/IF-podocyte-Vimentin-α-SMA.xlsx
- Original images and results for Figure 8/
- Original images and results for Figure 8/Fig. 8A/
- Original images and results for Figure 8/Fig. 8A/CK2-α/
- Original images and results for Figure 8/Fig. 8A/CK2-α/Fig 8A-Podocyte-CK2α 1 2-merge.jpg
- Original images and results for Figure 8/Fig. 8A/CK2-α/Fig 8A-Podocyte-CK2α 1 2-white light.jpg
- Original images and results for Figure 8/Fig. 8A/CK2-α/Fig 8A-Podocyte-CK2α 1 2.jpg
- Original images and results for Figure 8/Fig. 8A/CK2-α/Fig 8A-Podocyte-CK2α 3-merge image in Fig. 8A.jpg
- Original images and results for Figure 8/Fig. 8A/CK2-α/Fig 8A-Podocyte-CK2α 3-white light.jpg
- Original images and results for Figure 8/Fig. 8A/CK2-α/Fig 8A-Podocyte-CK2α 3.jpg
- Original images and results for Figure 8/Fig. 8A/ERK/
- Original images and results for Figure 8/Fig. 8A/ERK/Fig 8A-Podocyte-ERK-merge right-image in Fig.8A.jpg
- Original images and results for Figure 8/Fig. 8A/ERK/Fig 8A-Podocyte-ERK-white light.jpg
- Original images and results for Figure 8/Fig. 8A/ERK/Fig 8A-Podocyte-ERK.jpg
- Original images and results for Figure 8/Fig. 8A/GAPDH/
- Original images and results for Figure 8/Fig. 8A/GAPDH/Fig 8A-Podocyte-GAPDH-1 2 left-image in Fig. 8A.jpg
- Original images and results for Figure 8/Fig. 8A/GAPDH/Fig 8A-Podocyte-GAPDH-3.jpg
- Original images and results for Figure 8/Fig. 8A/p-ERK/
- Original images and results for Figure 8/Fig. 8A/p-ERK/Fig 8A-Podocyte-p-ERK-merge middle-image in Fig. 8A.jpg
- Original images and results for Figure 8/Fig. 8A/p-ERK/Fig 8A-Podocyte-p-ERK-white light.jpg
- Original images and results for Figure 8/Fig. 8A/p-ERK/Fig 8A-Podocyte-p-ERK.jpg
- Original images and results for Figure 8/Fig. 8A/β-catenin/
- Original images and results for Figure 8/Fig. 8A/β-catenin/Fig 8A-Podocyte-β-catenin-1 2 left-image in Fig. 8A.jpg
- Original images and results for Figure 8/Fig. 8A/β-catenin/Fig 8A-Podocyte-β-catenin-3.jpg
- Original images and results for Figure 8/Fig. 8B-E/
- Original images and results for Figure 8/Fig. 8B-E/WB-podocyte-ERK-CK2-α-β-catenin(Gray Value).xlsx
