# Supplementary material for: Sanqi oral solution alleviates podocyte apoptosis in experimental membranous nephropathy by mediating EMT through the ERK/CK2-α/β-catenin pathway
Source: Front Pharmacol. 2025 May 9;16:1503961. doi: 10.3389/fphar.2025.1503961 (PMC12098599; doi:10.3389/fphar.2025.1503961)
Supplement: Supplementary file 3 [file DataSheet2.zip › Original images and results for Figure 6/Fig. 6C/IF-podocyte-Phalloidin.xlsx]

## Sheet: Podocyte-Phalloidin
Podocyte-Phalloidin (Fluorescence intensity)
No.	CON	ADR	ADR+SQL
1-1	57.247	20.928	22.656
1-2	52.162	19.547	24.009
1-3	52.616	12.972	21.13
1-4	55.811	14.642	25.2
1-5	52.14	15.331	27.482
2-1	50.961	15.03	21.872
2-2	59.763	17.381	25.308
2-3	61.42	18.729	27.788
2-4	56.033	20.551	21.104
2-5	35.529	15.529	22.452
3-1	61.394	10.713	24.394
3-2	37.878	11.875	21.606
3-3	45.601	12.687	22.955
3-4	42.806	15.579	22.65
3-5	34.714	15.396	23.176
