# Supplementary material for: Sanqi oral solution alleviates podocyte apoptosis in experimental membranous nephropathy by mediating EMT through the ERK/CK2-α/β-catenin pathway
Source: Front Pharmacol. 2025 May 9;16:1503961. doi: 10.3389/fphar.2025.1503961 (PMC12098599; doi:10.3389/fphar.2025.1503961)
Supplement: Supplementary file 3 [file DataSheet2.zip › Original images and results for Figure 7/Fig. 7B-D/WB-podocyte-CC3-Podocin-Vimentin(Gray Value).xlsx]

## Sheet: CC3
Podocyte-total protein-Cleaved caspase-3/Caspase-3(Gray value)
Group	Cleaved caspase-3(Adj.Volume)	Caspase-3(Adj.Volume)	Cleaved caspase-3/Caspase-3	Fold to control
CON	110395	1539458	0.0717103	1
ADR	2112477	1560562	1.35366	18.8769
ADR+SQL	465725	1483336	0.313971	4.37835
CON	51242	2972376	0.0172394	1.00002
ADR	3462727	3150984	1.09894	63.747
ADR+SQL	629735	6159785	0.102233	5.93035
CON	21575	3598438	0.00599566	0.999943
ADR	3235629	4480392	0.722175	120.443
ADR+SQL	644988	6788825	0.0950073	15.8451

## Sheet: Podocin
Podocyte-total protein-Podocin(Gray value)
Group	Podocin(Adj.Volume)	GAPDH(Adj.Volume)	Podocin/GAPDH	Fold to control
CON	2018792	3163739	0.638103	1
ADR	902467	3125179	0.288773	0.452549
ADR+SQL	2020513	3412666	0.592063	0.927848
CON	1709284	2667731	0.640726	1
ADR	946319	2258003	0.419096	0.654095
ADR+SQL	1836129	2550788	0.719828	1.12346
CON	2056218	5041942	0.407823	1
ADR	1235813	4990279	0.247644	0.607235
ADR+SQL	2179187	4862165	0.448193	1.09899

## Sheet: Vimentin
Podocyte-total protein-Vimentin(Gray value)
Group	Vimentin(Adj.Volume)	GAPDH(Adj.Volume)	Vimentin/GAPDH	Fold to control
CON	874436	2406907	0.363303	1
ADR	1039537	2371159	0.438409	1.20673
ADR+SQL	702519	2209823	0.317907	0.875048
CON	3043436	2114785	1.43912	1
ADR	3381461	1622771	2.08376	1.44794
ADR+SQL	2801014	2196546	1.27519	0.886088
CON	2495449	3632646	0.686951	1
ADR	3729421	3160475	1.18002	1.71776
ADR+SQL	2401671	3658079	0.656539	0.955729
