# Supplementary material for: Sanqi oral solution alleviates podocyte apoptosis in experimental membranous nephropathy by mediating EMT through the ERK/CK2-α/β-catenin pathway
Source: Front Pharmacol. 2025 May 9;16:1503961. doi: 10.3389/fphar.2025.1503961 (PMC12098599; doi:10.3389/fphar.2025.1503961)
Supplement: Supplementary file 3 [file DataSheet2.zip › Original images and results for Figure 7/Fig. 7F-G/IF-podocyte-Vimentin-α-SMA.xlsx]

## Sheet: Podocyte-Vimentin
Podocyte-Vimentin (Fluorescence intensity)
No.	CON	ADR	ADR+SQL
1-1	19.182	21.473	12.019
1-2	7.73	26.293	16.632
1-3	8.355	23.156	23.208
1-4	16.398	21.95	11.812
1-5	20.508	23.905	18.037
2-1	13.323	26.479	16.507
2-2	12.714	26.624	16.41
2-3	9.937	26.388	15.313
2-4	11.236	21.947	13.294
2-5	15.875	19.503	11.587
3-1	18.585	30.552	17.776
3-2	19.799	28.538	14.586
3-3	15.69	32.918	16.91
3-4	13.658	33.826	24.951
3-5	10.241	30.476	13.225

## Sheet: Podocyte-α-SMA
Podocyte-α-SMA (Fluorescence intensity)
No.	CON	ADR	ADR+SQL
1-1	14.596	16.065	16.172
1-2	15.041	16.903	11.209
1-3	12.927	19.297	14.527
1-4	13.028	21.153	13.013
1-5	12.835	19.085	12.424
2-1	11.637	19.245	16.35
2-2	12.707	16.64	16.337
2-3	12.616	19.25	16.221
2-4	9.167	19.458	10.883
2-5	11.542	21.879	14.425
3-1	9.672	25.132	12.757
3-2	9.675	20.708	12.224
3-3	8.104	17.33	14.986
3-4	8.962	16.486	14.577
3-5	12.464	16.577	15.365
